# Supplementary material for: Structural Characterisation of TetR/AcrR Regulators in Streptomyces fildesensis So13.3: An In Silico CRISPR-Based Strategy to Influence the Suppression of Actinomycin D Production
Source: Int J Mol Sci. 2025 May 19;26(10):4839. doi: 10.3390/ijms26104839 (PMC12112392; doi:10.3390/ijms26104839)
Supplement: Supplementary file 1 [file ijms-26-04839-s001.zip]

Archive with 1 entries (1 files):
- ijms-3587889-supplementary.pdf
